# Supplementary material for: Replacement of Vitamin E by an Extract from an Olive Oil by-Product, Rich in Hydroxytyrosol, in Broiler Diets: Effects on Liver Traits, Oxidation, Lipid Profile, and Transcriptome
Source: Antioxidants (Basel). 2023 Sep 12;12(9):1751. doi: 10.3390/antiox12091751 (PMC10525107; doi:10.3390/antiox12091751)
Supplement: Supplementary file 1 [file antioxidants-12-01751-s001.zip]

Archive with 1 entries (1 files):
- antioxidants-2563570-supplementary.pdf
